# Supplementary material for: NuRD Suppresses Pluripotency Gene Expression to Promote Transcriptional Heterogeneity and Lineage Commitment
Source: Cell Stem Cell. 2012 May 4;10(5):583–94. doi: 10.1016/j.stem.2012.02.020 (PMC3402183; doi:10.1016/j.stem.2012.02.020)
Supplement: Table S1. Genes Showing Transcriptional Heterogeneity and NuRD-Dependent Transcription Levels, and Associated GO Terms (Related to Figure 5) — The Excel document contains three tabs as follows: (1) A list of genes showing ≥3× expression differences between Zfp42-GFPd2-high and -low populations, and showing significant misexpression in Mbd3−/− ESCs; (2) a subset of genes listed in Tab 1 also associated with direct Mi2β binding by ChIP-seq as reported by Reynolds et al. (2012) or by Whyte et al. (2012); and (3) GO categories significantly overrepresented with the list of genes in Tab 1. Only those GO categories containing four or more genes in the list are shown. [file mmc2.xlsx]

## Sheet: Zfp42_NuRD Dependent
mRNA Seq	Zfp42	mRNA Seq
Name	High/Low	foldChange
Xaf1	3.40457	27.6407
Pkd2l1	4.1875	22.8144
Upk3b	3.44318	20.4106
Rac2	5.75472	15.9484
Npas2	8.51282	13.176
A730037C10Rik	5.78723	11.2653
Slc6a1	6.92334	10.9824
Dmrtc1b	14.4889	10.6355
Gm525	6.21622	10.0777
Tbx3	15.7311	10.0546
E330020D12Rik	3.93567	9.61977
Slc1a1	3.63377	9.5385
Ankrd33b	9.17647	9.44218
Mapt	6.28141	8.93268
Tnni1	7.35811	8.61302
Ly6a	3.00203	8.47744
Acer1	8.01515	7.87222
Rhox10	10.4789	7.53614
Calml4	7.21658	6.89955
Mybpc3	24.6923	6.57817
Nlrp4f	5.05263	6.43552
Gcnt3	3.58	6.18259
Nebl	8.63889	6.14303
Apod	11.0116	5.8452
BC021614	10.5409	5.79416
Ly6g6d	4.42817	5.76427
Myl4	13.6584	5.64367
Pou2f3	4.69014	5.56259
Ablim2	3.84444	5.363
Rtp3	3.86154	5.31699
Cmklr1	3.46735	5.23338
Thrb	3.88462	5.07635
Cdh23	5.1	5.01653
Ncf2	7.15663	4.97801
Myom3	3.39474	4.95696
Tsx	3.27738	4.9414
Crxos1	#DIV/0!	4.92583
2410076I21Rik	7.56095	4.92464
Gpr133	26.6774	4.78439
Aes	4.00844	4.75265
Mobkl2c	4.45968	4.70698
Mmrn2	4.1087	4.63937
Cspg5	5.82734	4.58538
Mypn	6.92391	4.5796
Myo1a	6.1375	4.49041
Myo1g	6.4321	4.49009
Stard8	6.59168	4.42408
1700011F14Rik	6.7027	4.35962
Itgb7	7.35432	4.35081
Acoxl	3.74866	4.30592
Wfdc15a	10.5565	4.29817
Meox1	#DIV/0!	4.22539
Rhox1	9.34568	4.21898
Krt42	11.078	4.10694
Hormad2	4.85053	4.0857
Hus1b	4.07752	4.06719
Tmem213	3.82895	3.9934
Dnajb13	11.0106	3.94004
Cbln1	3.1712	3.8462
Hydin	4.71765	3.81361
Napsa	11.9057	3.69095
Gm949	19.1194	3.6702
Parvb	3.32794	3.64888
Dmgdh	3.96825	3.59766
Gm9	16.1692	3.55622
Bmp4	6.89952	3.46225
Serpinb6c	16.2957	3.4299
Porcn	5.50302	3.35605
Msc	4.14111	3.32157
Pfkp	3.65869	3.29702
Pkd1l2	7.90909	3.2661
Ak7	17.5797	3.1857
Aqp3	7.06076	3.09902
Susd2	3.73622	3.04658
Gjb1	#DIV/0!	3.03315
Notum	14.1495	2.99016
Slc4a1	28.25	2.97683
Klk10	3.44613	2.9656
Usp50	5.91304	2.89566
Rnf39	4.52395	2.89122
Tspan32	4.58989	2.85225
Mras	10.1561	2.83699
Slc11a1	4.32258	2.82351
Ooep	5.38661	2.77942
Plxdc1	10.7184	2.77474
Gm5134	5.76515	2.73824
D630039A03Rik	21.1081	2.71319
Klk11	3.66079	2.60886
Mir292	3.06636	2.60218
Klf4	5.00851	2.59084
Lgals3	3.86284	2.56422
Phf19	3.9118	2.55265
Cobl	3.63114	2.53914
Emp1	3.04106	2.53717
Fam81a	3.99224	2.52805
Ly6g6e	12.8694	2.50336
Spn	7.91575	2.4977
Fam78a	3.47922	2.49083
Agpat9	4.09756	2.49004
4831426I19Rik	3.55963	2.48536
Rinl	3.21214	2.42743
Adap1	3.21709	2.39543
Arhgap30	4.74036	2.39319
Dpp4	6.91462	2.36536
Gjb4	12.5045	2.36113
Rhox9	3.74982	2.34766
Gfod1	5.20455	2.28176
Tcfcp2l1	8.71267	2.26404
Mylpf	20.3856	2.13186
E130012A19Rik	5.68117	2.10551
Myof	3.98024	2.07071
Pla1a	3.39252	2.04924
Aff1	3.92568	2.01602
Cpt1a	4.78579	2.00922
P2rx7	4.60121	2.0016
Itga9	3.49726	1.9797
H2-M5	15.4114	1.97708
Zfp57	5.33561	1.97658
Atp6v0a4	9.1146	1.96037
Rab27a	4.2692	1.95469
Dlgap3	11.6367	1.93986
Esrrb	14.632	1.93727
Ypel2	3.73081	1.93372
Cdyl2	5.08723	1.92572
Adamts9	4.25356	1.91578
Jam2	28.168	1.90503
Triml2	3.75111	1.9014
Gm7325	41.1472	1.88064
Padi2	4.24051	1.85632
Smad6	5.28986	1.84705
Tet2	6.43896	1.84259
Gpa33	3.35532	1.84104
Tns3	3.04587	1.84032
Gabarapl2	4.09883	1.83942
Lama1	7.01064	1.81208
Lpar1	3.54734	1.80879
Gjb5	5.31169	1.80839
Ncam1	8.23737	1.79672
Triml1	4.37691	1.78228
Hsd17b14	7.43759	1.76124
Nr0b1	19.0449	1.76088
Csad	3.0275	1.74632
Tuba3a	4.11528	1.7442
Bnc2	4.14802	1.69773
Mybl2	3.93898	1.68549
Zfp42	21.0079	1.67802
Aire	5.80778	1.6759
Rpl10l	3.7113	1.67203
Smtnl2	3.93556	1.64614
Trap1a	4.38426	1.63752
Tcfeb	3.51616	1.63462
Pdgfa	5.39924	1.62221
AU018091	7.07985	1.60781
Manba	8.10957	0.617336
Morc1	9.16854	0.592069
Mov10	6.11911	0.585751
8430410A17Rik	3.89452	0.579898
Yes1	3.15808	0.565308
Gtsf1l	5.356	0.565122
Dpys	4.07689	0.529501
Dusp27	5.62682	0.519844
Slc28a1	5.70909	0.515064
Gm10069	3.10041	0.498672
Tcea3	3.56157	0.494778
Sgk1	4.57902	0.492091
Calcoco2	26.7904	0.486858
Zeb1	9.89823	0.475423
Gm13241	3.04453	0.471661
Cpsf4l	8.08314	0.447231
Slc4a5	3.05731	0.436044
Aoah	4.28649	0.417753
Notch4	9.80481	0.417476
Rpl39l	5.84116	0.408131
Pga5	69.2763	0.399364
Atp2b4	3.57073	0.397549
Cpne5	5.01713	0.396131
Stk30	9.31733	0.395526
Slc15a1	10.6259	0.375581
Ceacam1	11.2715	0.370056
Dnahc6	3.38889	0.355322
Trim2	4.55988	0.346522
Mmel1	3.27053	0.343144
Cxcr7	4.44615	0.337223
Id4	5.25507	0.332737
Zp3	6.97984	0.328909
Prmt8	6.84663	0.318157
Efhd1	6.94118	0.299097
Spink3	4.02425	0.293807
Nanos3	3.35374	0.278521
Spp1	3.16584	0.274572
Cfc1	5.37853	0.274089
Cdhr1	3.91412	0.271957
Scara5	9.93939	0.268772
Pip5k1b	5.36005	0.265533
Cpne9	3.35396	0.263029
Pcdh19	3.18966	0.262292
Klhl13	3.13993	0.243835
Nlrp4a	7.07083	0.243295
Hesx1	73.0638	0.233377
Ephx2	7.85744	0.221697
Tdrd12	3.31401	0.208552
Fgr	4.20486	0.202329
Olig3	23.9231	0.201586
Trim36	3.03782	0.190117
Gad1	12.669	0.186842
Mobp	4.96341	0.182381
Ttn	3.26667	0.168026
Accsl	7.95807	0.132546
Gpr114	24.0526	0.120832
Tmprss5	50.1923	0.113071
Igf1	10.8	0.103824
Glod5	9.92283	0.0959501
Gm6792	3.14808	0.0938081
Clps	9.25767	0.0911014
Fam183b	4.35225	0.0582872
Myo3b	9.91176	0.057394
Zfy1	4.61538	0.0434334
Wnt5a	5.18617	0.041841
Dppa3	5.66988	0.0357419
Pdcl2	11.1214	0.0181531
Kcnj16	24.6	0

## Sheet: Zfp42_NuRD Dependent_Mi2ChIP
Reynlds et al 2012	Whyte et al. 2012
Xaf1	Xaf1
Npas2	Rac2
Tbx3	Npas2
Ankrd33b	Tbx3
Mapt	Slc1a1
Nebl	Ankrd33b
Apod	Mapt
Pou2f3	Nlrp4f
Cmklr1	Gcnt3
Ncf2	Nebl
Mmrn2	Apod
Cspg5	Myl4
Mypn	Pou2f3
Myo1g	Ablim2
1700011F14Rik	Cmklr1
Meox1	Thrb
Krt42	Cdh23
Parvb	Ncf2
Ak7	2410076I21Rik
Susd2	Gpr133
Slc4a1	Aes
Mras	Mypn
Ooep	Myo1a
Plxdc1	Myo1g
D630039A03Rik	1700011F14Rik
Klf4	Itgb7
Lgals3	Acoxl
Cobl	Meox1
Emp1	Krt42
Fam81a	Hormad2
Spn	Hydin
Gjb4	Napsa
Gfod1	Parvb
Tcfcp2l1	Serpinb6c
Mylpf	Pfkp
E130012A19Rik	Pkd1l2
Myof	Aqp3
Aff1	Susd2
Itga9	Slc4a1
Zfp57	Usp50
Atp6v0a4	Plxdc1
Dlgap3	Gm5134
Esrrb	D630039A03Rik
Cdyl2	Klf4
Adamts9	Phf19
Jam2	Cobl
Gm7325	Emp1
Padi2	Fam81a
Smad6	Agpat9
Tet2	4831426I19Rik
Gpa33	Dpp4
Tns3	Tcfcp2l1
Lpar1	E130012A19Rik
Gjb5	Myof
Ncam1	Aff1
Hsd17b14	Cpt1a
Bnc2	P2rx7
Mybl2	Itga9
Zfp42	Zfp57
Tcfeb	Atp6v0a4
Pdgfa	Rab27a
AU018091	Dlgap3
Manba	Esrrb
Morc1	Ypel2
Gtsf1l	Adamts9
Dpys	Padi2
Dusp27	Smad6
Slc28a1	Tet2
Sgk1	Tns3
Calcoco2	Gabarapl2
Cpsf4l	Lama1
Slc4a5	Lpar1
Atp2b4	Ncam1
Cpne5	Csad
Trim2	Tuba3a
Efhd1	Bnc2
Spink3	Smtnl2
Nanos3	Trap1a
Spp1	Tcfeb
Pip5k1b	Pdgfa
Fgr	AU018091
Olig3	Manba
Mobp	Morc1
Ttn	8430410A17Rik
Accsl	Yes1
Gpr114	Dpys
Tmprss5	Sgk1
Gm6792	Cpsf4l
Dppa3	Slc4a5
Pdcl2	Aoah
	Rpl39l
	Pga5
	Trim2
	Id4
	Prmt8
	Efhd1
	Nanos3
	Pip5k1b
	Cpne9
	Pcdh19
	Nlrp4a
	Ephx2
	Tdrd12
	Fgr
	Olig3
	Gad1
	Ttn
	Accsl
	Tmprss5
	Myo3b
	Wnt5a
	Dppa3
	Kcnj16

## Sheet: 4orMore
GOBPID	Count	Size	Term	Pvalue
GO:0007275	49	3013	multicellular organismal development	3.96e-05
GO:0009987	126	12334	cellular process	3.96e-05
GO:0032502	51	3292	developmental process	3.96e-05
GO:0032501	65	5158	multicellular organismal process	0.00054499
GO:0009790	20	795	embryo development	0.00054499
GO:0044238	81	7092	primary metabolic process	0.000563741
GO:0048731	39	2485	system development	0.000627497
GO:0008152	89	8150	metabolic process	0.000627497
GO:0009887	17	623	organ morphogenesis	0.000686389
GO:0048729	13	380	tissue morphogenesis	0.000882871
GO:0009888	21	942	tissue development	0.000882871
GO:0048869	34	2103	cellular developmental process	0.00108449
GO:0048513	31	1831	organ development	0.00111077
GO:0030154	33	2053	cell differentiation	0.0014734
GO:0048856	40	2761	anatomical structure development	0.00160039
GO:0060541	8	149	respiratory system development	0.00182669
GO:0002456	5	45	T cell mediated immunity	0.00228357
GO:0009880	5	45	embryonic pattern specification	0.00228357
GO:0071705	9	208	nitrogen compound transport	0.00247462
GO:0065007	86	8226	biological regulation	0.00272114
GO:0019222	49	3854	regulation of metabolic process	0.00320845
GO:0006357	19	910	regulation of transcription from RNA polymerase II promoter	0.00320845
GO:0009653	25	1433	anatomical structure morphogenesis	0.00338207
GO:0048738	6	86	cardiac muscle tissue development	0.0035595
GO:0006461	14	543	protein complex assembly	0.0035595
GO:0070271	14	544	protein complex biogenesis	0.0035595
GO:0030324	7	129	lung development	0.00359396
GO:0030323	7	131	respiratory tube development	0.00382381
GO:0044237	75	6995	cellular metabolic process	0.00391657
GO:0051239	24	1382	regulation of multicellular organismal process	0.00405847
GO:0048732	9	236	gland development	0.0040731
GO:0045778	4	30	positive regulation of ossification	0.00429931
GO:0071822	14	575	protein complex subunit organization	0.00429931
GO:0006366	19	971	transcription from RNA polymerase II promoter	0.00429931
GO:0045596	10	304	negative regulation of cell differentiation	0.00429931
GO:0031323	44	3441	regulation of cellular metabolic process	0.00429931
GO:0043170	65	5861	macromolecule metabolic process	0.00429931
GO:0050793	19	975	regulation of developmental process	0.00429931
GO:0050789	81	7842	regulation of biological process	0.00429931
GO:0022607	19	980	cellular component assembly	0.00429931
GO:0060429	12	439	epithelium development	0.00429931
GO:0045893	15	658	positive regulation of transcription, DNA-dependent	0.00429931
GO:0016043	39	2920	cellular component organization	0.00429931
GO:0060255	42	3251	regulation of macromolecule metabolic process	0.00443508
GO:0080090	43	3361	regulation of primary metabolic process	0.00443508
GO:0051254	15	665	positive regulation of RNA metabolic process	0.00450953
GO:0061138	7	149	morphogenesis of a branching epithelium	0.00483363
GO:0010556	35	2534	regulation of macromolecule biosynthetic process	0.00490262
GO:0048286	4	35	lung alveolus development	0.00495254
GO:0001503	8	204	ossification	0.00495254
GO:0061061	10	323	muscle structure development	0.00495254
GO:0022612	6	106	gland morphogenesis	0.00495254
GO:0030278	6	106	regulation of ossification	0.00495254
GO:0014706	8	205	striated muscle tissue development	0.00495542
GO:0007610	12	460	behavior	0.00507899
GO:0055008	4	36	cardiac muscle tissue morphogenesis	0.00509467
GO:0048519	33	2353	negative regulation of biological process	0.00509467
GO:0060415	4	37	muscle tissue morphogenesis	0.00535933
GO:0048522	34	2469	positive regulation of cellular process	0.00535933
GO:0034220	10	332	ion transmembrane transport	0.00535933
GO:0045944	13	541	positive regulation of transcription from RNA polymerase II promoter	0.00535933
GO:2000112	34	2473	regulation of cellular macromolecule biosynthetic process	0.00535933
GO:0060425	4	38	lung morphogenesis	0.0055307
GO:0045449	32	2277	regulation of transcription	0.0055307
GO:0035295	10	336	tube development	0.0055307
GO:0060537	8	217	muscle tissue development	0.00596451
GO:0009605	15	708	response to external stimulus	0.00602761
GO:0006865	6	115	amino acid transport	0.00602761
GO:0010468	35	2612	regulation of gene expression	0.00614878
GO:0071840	39	3041	cellular component organization or biogenesis	0.00614878
GO:0007517	8	221	muscle organ development	0.00629202
GO:0048518	36	2726	positive regulation of biological process	0.00629202
GO:0010557	18	967	positive regulation of macromolecule biosynthetic process	0.00630539
GO:0043009	12	489	chordate embryonic development	0.00664007
GO:0003007	6	120	heart morphogenesis	0.0069262
GO:0001501	9	288	skeletal system development	0.00710483
GO:0001763	7	172	morphogenesis of a branching structure	0.00710483
GO:0009792	12	496	embryo development ending in birth or egg hatching	0.00710483
GO:0019219	35	2649	regulation of nucleobase, nucleoside, nucleotide and nucleic acid metabolic process	0.00710483
GO:0009056	22	1349	catabolic process	0.00715607
GO:0045595	15	733	regulation of cell differentiation	0.00715607
GO:0055085	16	816	transmembrane transport	0.00715607
GO:0016310	20	1166	phosphorylation	0.00715607
GO:0006355	24	1541	regulation of transcription, DNA-dependent	0.00715607
GO:0006350	32	2344	transcription	0.00715607
GO:0010629	15	737	negative regulation of gene expression	0.00728641
GO:0048644	4	44	muscle organ morphogenesis	0.00728641
GO:0009991	7	177	response to extracellular stimulus	0.00755358
GO:0002009	9	297	morphogenesis of an epithelium	0.00755358
GO:0051171	35	2677	regulation of nitrogen compound metabolic process	0.00755358
GO:0008284	12	507	positive regulation of cell proliferation	0.00755358
GO:0031326	35	2679	regulation of cellular biosynthetic process	0.00755358
GO:0035272	4	46	exocrine system development	0.00796266
GO:0051093	10	371	negative regulation of developmental process	0.00836309
GO:0035239	8	241	tube morphogenesis	0.00836309
GO:0044085	19	1103	cellular component biogenesis	0.00836309
GO:0009889	35	2711	regulation of biosynthetic process	0.00883455
GO:0065008	27	1880	regulation of biological quality	0.00889967
GO:0045941	16	847	positive regulation of transcription	0.00889967
GO:0042060	7	186	wound healing	0.00889967
GO:0065003	14	681	macromolecular complex assembly	0.00892166
GO:0051252	24	1591	regulation of RNA metabolic process	0.00926841
GO:0031328	18	1028	positive regulation of cellular biosynthetic process	0.00926841
GO:0007584	5	88	response to nutrient	0.00928731
GO:0048754	6	135	branching morphogenesis of a tube	0.00928731
GO:0045935	17	946	positive regulation of nucleobase, nucleoside, nucleotide and nucleic acid metabolic process	0.00968121
GO:0048468	18	1038	cell development	0.00992966
